# Supplementary material for: The Quantitative Trait Loci Mapping of Rice Plant and the Components of Its Extract Confirmed the Anti-Inflammatory and Platelet Aggregation Effects In Vitro and In Vivo
Source: Antioxidants (Basel). 2021 Oct 26;10(11):1691. doi: 10.3390/antiox10111691 (PMC8615199; doi:10.3390/antiox10111691)
Supplement: Supplementary file 1 [file antioxidants-10-01691-s001.zip]

Archive with 1 entries (1 files):
- antioxidants-1417384-supplementary.pdf
